# Supplementary material for: Identification of a three-m6A related gene risk score model as a potential prognostic biomarker in clear cell renal cell carcinoma
Source: PeerJ. 2020 Mar 18;8:e8827. doi: 10.7717/peerj.8827 (PMC7085294; doi:10.7717/peerj.8827)
Supplement: Supplemental Information 9 [file peerj-08-8827-s009.xlsx]

## Sheet: 工作表1
sample No.	tumor	normal
1	9.505	13.511
2	7.811	9.191
3	5.621	5.877
4	10.141	11.275
5	9.133	11.909
6	8.821	8.584
7	9.707	14.19
8	6.72	9.775
9	11.341	13.145
10	7.704	6.998
11	10.612	11.981
12	9.331	9.509
13	7.309	10.771
14	8.681	8.48
15	7.301	8.879
16	8.835	9.185
